# Supplementary material for: Structure and Mixed Proton–Electronic Conductivity in Pr and Nb-Substituted La5.4MoO12−δ Ceramics
Source: Materials (Basel). 2025 Jan 24;18(3):529. doi: 10.3390/ma18030529 (PMC11818200; doi:10.3390/ma18030529)
Supplement: Supplementary file 1 [file materials-18-00529-s001.zip]

Archive with 1 entries (1 files):
- materials-3421885-supplementary.pdf
